# Supplementary material for: Attenuated Getah virus confers protection against multiple arthritogenic alphaviruses
Source: PLoS Pathog. 2024 Nov 18;20(11):e1012700. doi: 10.1371/journal.ppat.1012700 (PMC11630583; doi:10.1371/journal.ppat.1012700)
Supplement: S1 Data — (XLSX) [file ppat.1012700.s012.xlsx]

## Sheet: Fig. 1
1c	Hour	GETV-WT			GETV-CM1			GETV-Δ6K			GETV-3ΔS1			GETV-3ΔS2			GETV-3ΔS2-CM1
log10 TCID50/mL	12	6	5.8	5.8	6	6.2	5.6	4.8	5.4	5.4	5	5.5	5	4.6	5.5	5.4	5.5	5.4	5.2
	24	8.4	8.4	8.6	7.5	7.8	7.6	7	7.5	7	7	7	7	7.2	7.4	7.4	7.3	6.8	7.2
	36	8.2	8.4	8.2	8.2	8	8.3	7.4	7.6	7.2	7.8	7.4	7.3	7.5	7.6	7.8	7.5	7.4	7.2
	48	8	7.8	8	7.6	8	8.2	7.5	7.8	7.4	7.6	7.8	7.6	7.4	7.3	7.4	7	7.3	7.4
1d	Hour	GETV-WT			GETV-CM1			GETV-Δ6K			GETV-3ΔS1			GETV-3ΔS2			GETV-3ΔS2-CM1
log10 TCID50/mL	12	6.2	6.2	6	5.6	5.8	5.8	5	5.2	5	5	5	5.2	5.5	5.6	5.6	5	5.2	5.4
	24	8.4	8.4	8.4	7.6	7	7.5	6.7	7.4	7	6.8	7	6.8	7.4	7.5	7.4	7	6.8	7
	36	8.3	8	8.6	8.2	8.5	8	8.3	8.6	7.8	7.6	8.4	8	8.2	8.2	8	7.8	8	7.6
	48	7.6	8	8	8	8	7.8	8.2	8	8.3	7.6	7.8	8	7.8	8	7.8	7.6	7.8	7.8
1g	Day	Mock	GETV-WT	GETV-CM1	GETV-Δ6K	GETV-3ΔS1	GETV-3ΔS2	GETV-3ΔS2-CM1
% (the survival rate)	1	100	100	100	100	100	100	100
	2	100	60	100	100	100	100	100
	3	100	40	100	100	90	100	100
	4	100	0	100	100	90	100	100
	5	100	0	100	100	90	100	100
	6	100	0	100	100	70	100	100
	7	100	0	100	100	50	100	100
	8	100	0	100	100	30	100	100
	9	100	0	80	100	10	100	100
	10	100	0	70	100	0	100	100
	11	100	0	60	100	0	100	100
	12	100	0	60	100	0	100	100
1h	Day	Mock										GETV-WT										GETV-CM1										GETV-Δ6K										GETV-3ΔS1
% of starting	0	100	100	100	100	100	100	100	100	100	100	100	100	100	100	100	100	100	100	100	100	100	100	100	100	100	100	100	100	100	100	100	100	100	100	100	100	100	100	100	100	100	100	100	100	100	100	100	100
	1	121.463	116.472	122.083	114.811	114.162	122.966	117.972	119.413	117.49	119.687	113.096	117.506	118.785	110.836	116.243	116.935	114.128	114.426	120.865	111.315	113.747	107.626	117.372	117.174	115.953	118.624	111.731	117.004	115.655	121.489	104.164	101.464	105.028	101.845	107.609	100.606	100.356	104.501	101.813	105.448	115.322	120.593	119.71	114.389	103.268	113.852	116.881	112.795
	2	141.384	141.613	146.357	144.723	138.72	147.368	139.34	140.767	147.233	145.161	109.2	113.501			106.377	104.2			112.112	99.8122	119.048	112.682	130.709	132.188	130.507	121.055	119.699	125.308	123.244	127.636	108.622	109.164	111.923	108.193	112.911	109.935	107.189	113.596	109.011	113.68	113.039	123.888	123.029	121.413	111.251	114.965	108.918	112.704
	3	168.973	171.868	173.134	178.659	168.588	177.273	170.566	163.912	178.557	176.044	95.6071	102.601			94.399					93.7559	129.739	122.237	137.254	134.985	141.521	132.281	127.269	136.424	129.402	135.032	131.789	130.42	132.037	131.416	131.468	127.845	128.58	131.786	126.099	135.351		116.639	116.753	96.5943	108.611	112.032	107.63	116.697
	4	198.854	202.167	204.292	204.49	199.228	218.278	203.16	201.394	207.312	206.452											140.162	128.62	146.063	147.743	161.276	147.284	143.161	155.404	139.202	143.878	162.346	155.125	157.802	158.709	154.05	153.032	154.961	160.103	155.934	165.436		115.596	112.448	117.454	102.577	114.813	107.773	125.59
	5	228.779	227.265	244.971	243.557	225.057	242.632	232.877	224.042	228.854	235.104											161.276	141.003	160.925	155.496	189.336	161.718	155.556	186.511	152.342	146.427	186.1	181.389	188.129	184.482	184.831	177.565	185.561	187.576	185.604	195.157		120.428	99.6888	122.903	98.0515	127.553	119.981	139.247
	6	265.139	259.298	263.389	280.641	249.024	277.081	258.113	259.333	253.261	260.104											179.919	148.715	179.97	149.706	218.094	160.941	168.659	210.237	158.933	136.732	219.12	211.053	218.092	214.379	213.157	206.39	217.528	216.831	212.582	226.392		115.706	93.361	114.942		143.226	129.137	168.965
	7	286.778	267.534	289.853	292.012	275.851	302.153	268.868	277.302	277.322	283.302											199.685	168.509	204.281	139.156	236.407	153.906	177.379	232.645	148.569	124.238	256.95	237.695	247.952	250.461	233.677	234.702	247.95	240.131	246.703	253.753				113.708		155.359	146.257	163.975
	8	305.509	290.29	299.687	308.455	307.808	318.23	297.217	294.873	310.771	312.144											205.975	185.219	232.579	124.387	256.425	146.56	186.012	256.019	134.736	113.843	282.229	257.582	272.317	271.08	259.401	257.789	281.58	261.744	270.11	276.816				100.255		137.007	145.303
	9	326.664	305.202	326.24	347.172	323.377	335.742	311.321	326.431	327.816	323.767											216.667	192.459	237.303		273.776	135.334	196.68	306.986	121.032		302.405	289.372	305.495	297.721	289.494	275.187	314.023	295.874	305.165	317.797							125.274
	10	334.112	325.661	347.251	352.245	341.988	355.311	337.83	356.645	350.395	348.861											227.583	201.157	249.114		309.921	124.314	205.622	339.06			319.941	319.934	331.519	322.518	312.96	304.244	341.355	323.863	320.495	337.288
	11	357.074	340.052	366.205	376.268	349.342	384.498	354.528	378.397	365.069	355.408											239.533	218.338	279.281		339.248		212.306	359.183			342.639	353.755	353.499	351.546	328.08	311.567	357.516	338.772	357.912	362.772
	12	366.108	361.509	380.152	404.781	364.685	392.823	362.075	395.321	372.134	375.759											267.745	237.703	310.187		371.198		226.516	377.241			359.003	366.934	366.563	360.662	339.764	327.052	369.697	354.899	361.703	393.281
1i		GETV-WT			GETV-CM1			GETV-Δ6K			GETV-3ΔS1			GETV-3ΔS2			GETV-3ΔS2-CM1
log10 TCID50/mg	Spleen	6.4	6.6	5.8	4.6	4.8	4.6	4	4.5	5	4.8	4.6	4	4.6	4.8	4.8	4.2	4.8	4.2
	Lung	7.2	8	7.4	6.8	6.4	7	4.8	5.5	5.4	5.5	6	5.4	5.2	5.4	5.2	4.6	4.8	5.4
	Muscle	7.8	7.6	7.4	7.5	7.4	7.5	6.4	6.4	5.8	7.2	6.8	6.6	6.4	6.2	6.4	6	6.2	5.6
[truncated: 22 more columns]

## Sheet: Fig. 2
2b	Day	GETV-WT					GETV-3ΔS2-CM1					Mock
log10 TCID50/mL	1	9.3	8.6	8.3	9.3	8.5	5.8	6.8	7	7.3	6.9	0	0	0	0	0
	2	6.5	6.6	6.8	7.5	7.5	0	4.4	4.5	4.3	4.3	0	0	0	0	0
2c	Day	GETV-WT					GETV-3ΔS2-CM1					Mock
OD450	14	2.7789	2.8978	2.9572	2.8543	2.9572	2.8388	2.7251	2.7315	2.8895	2.8327	0.0527	0.049	0.05	0.0548	0.0531
	28	3.0249	2.9384	2.9068	3.2077	3	2.9413	2.8968	2.8955	2.9883	2.945	0.0593	0.0587	0.0526	0.0618	0.0611
2d	Day	GETV-WT					GETV-3ΔS2-CM1					Mock
PRNT50 titer	14	320	640	640	1280	1280	640	160	320	160	320	10	10	10	10	10
	28	1280	2560	1280	2560	2560	1280	640	640	1280	1280	10	10	10	10	10
2e	Day	Mock-WT					3ΔS2-CM1-WT					WT-WT
log10 TCID50/mL	1	5.4	6.5	7	6.8	6.4	1	1	1	1	1	1	1	1	1	1
	2	7.2	7.8	8	7.8	7	1	1	1	1	1	1	1	1	1	1
	3	2.2	2.6	2.8	2.6	2.4	1	1	1	1	1	1	1	1	1	1
2f		Mock-WT					3ΔS2-CM1-WT					WT-WT
log10 TCID50/mg	Lung	3	3.2	3.2	3	3.4	1	1	1	1	1	1	1	1	1	1
	Spleen	6.2	5.8	5.6	6.4	6.6	1	1	1	1	1	1	1	1	1	1
	Muscle	3.4	3.8	3	3.6	3	1	1	1	1	1	1	1	1	1	1
2g		GETV-WT	3ΔS2-CM1	Mock
Stimulation index	1	1.97506	1.9464	1.36831
	2	2.54776	1.91071	1.39175
	3	2.11448	1.83333	1.26212
2h	Month	GETV-3ΔS2-CM1					Mock
OD450	2	3.011	3.0069	3.0364	3.0172	3.0031	0.0535	0.0535	0.0597
	4	3.0919	3.0478	3.0642	3.2053	3.0918	0.051	0.0591	0.0519
	6	3.0957	2.9983	3.1269	3.1611	3.0474	0.0587	0.0501	0.0502
	9	3.0071	2.9297	3.0089	3.0492	2.9543	0.0506	0.0523	0.0587
	12	2.8016	3.1019	2.8817	3.0843	3.0256	0.0532	0.0505	0.0548
2i	Month	GETV-3ΔS2-CM1					Mock
PRNT50 titer	2	640	1280	1280	1280	1280	10	10	10
	4	640	1280	1280	1280	2560	10	10	10
	6	640	1280	1280	1280	2560	10	10	10
	9	640	640	1280	1280	2560	10	10	10
	12	640	320	1280	1280	2560	10	10	10

## Sheet: Fig. 3
3b	3ΔS2-CM1	Mock
PRNT50 titer	640	10
	1280	10
	640	10
3c	Day	Mock	GETV-3ΔS2-CM1
% (the survival rate)	1	100	100
	2	60	100
	3	40	100
	4	10	100
	5	10	100
	6	0	100
	7	0	100
	8	0	100
	9	0	100
	10	0	100
	11	0	100
	12	0	100
3d	Day	Mock										GETV-3ΔS2-CM1
% of starting	0	100	100	100	100	100	100	100	100	100	100	100	100	100	100	100	100	100	100	100	100
	1	116.34	112.262	115.167	115.72	109.659	106.059	117.793	112.203	112.095	112.547	121.302	110.46	109.543	114.783	115.998	119.884	113.846	123.064	118.177	113.653
	2	110.361	111.628				98.5573	109.515		114.513	103.43	152.212	144.09	143.959	144.962	145.729	148.504	143.744	156.543	151.655	146.316
	3	104.838					100.082	95.3378		102.694		190.341	176.831	186.294	178.977	176.781	181.371	172.103	190.567	190.288	180.783
	4						91.014					224.453	210.879	214.924	215.703	205.946	218.195	206.769	225.9	221.541	218.805
	5						84.46					250.686	230.021	248.477	241.33	236.338	239.817	230.103	252.399	253.771	245.75
	6											268.632	250.575	264.873	256.726	251.817	262.548	243.538	276.227	271.677	266.151
	7											284.545	276.464	284.772	280.051	272.44	277.558	263.077	299.945	290.884	289.644
	8											303.813	290.534	301.421	296.164	282.916	294.836	285.333	314.94	304.883	300.773
	9											332.588	313.389	317.157	310.742	304.814	319.884	306.359	338.059	330.06	333.694
	10											357.956	342.939	341.777	339.182	327.655	346.284	341.333	368.539	355.996	359.093
	11											378.597	342.939	341.777	339.182	327.655	346.284	341.333	368.539	355.996	359.093
	12											398.983	384.519	379.899	379.028	339.405	381.129	373.487	419.738	410.852	395.621
3e. raw data used for statistical analysis
3e		Day	Heart					Liver					Spleen					Lung					Kidney					Brain					Hind leg muscle
log10 copies/mg	Mock	1	7.54049	7.54367	7.81405	8.06217	7.33373	7.7568	7.7568	7.69	7.81724	7.81724	6.84704	7.2224	7.56912	7.77588	7.12379	7.8395	7.12061	7.68046	7.41007	8.07808	7.51186	7.10152	7.18104	6.75479	7.35281	5.3329	5.21521	5.86094	5.9691	6.48123	8.4407	7.72181	7.7568	8.14806	8.37391
		2	6.56076	6.01045	6.41761	6.02635	6.19813	5.97228	6.11224	6.21403	6.01378	5.97546	6.9341	6.89593	7.24266	7.17684	5.8144	6.653	6.40171	7.08243	6.28719	6.49714	6.16631	5.95955	5.651	5.24383	5.72098	4.8653	5.02753	5.00844	4.63309	4.23229	8.18941	6.99337	7.47369	6.48759	7.17468
	3ΔS2-CM1	1	1.1	1.1	1.1	1.1	1.1	1.1	1.1	1.1	1.1	1.1	1.1	1.1	1.1	1.1	1.1	1.1	1.1	1.1	1.1	1.1	1.1	1.1	1.1	1.1	1.1	1.1	1.1	1.1	1.1	1.1	1.1	1.1	1.1	1.1	1.1
		2	1.1	1.1	1.1	1.1	1.1	1.1	1.1	1.1	1.1	1.1	1.1	1.1	1.1	1.1	1.1	1.1	1.1	1.1	1.1	1.1	1.1	1.1	1.1	1.1	1.1	1.1	1.1	1.1	1.1	1.1	1.1	1.1	1.1	1.1	1.1
3e. raw data converted for construction of figure
3e		Day	Heart					Liver					Spleen					Lung					Kidney					Brain					Hind leg muscle
	Mock	1	3.4713e+07	3.49682e+07	6.51711e+07	1.1539e+08	2.1564e+07	5.71213e+07	5.71213e+07	4.89775e+07	6.56502e+07	6.56502e+07	7.0314e+06	1.66877e+07	3.70784e+07	5.96874e+07	1.3298e+07	6.9104e+07	1.32009e+07	4.79132e+07	2.57082e+07	1.19695e+08	3.24985e+07	1.26334e+07	1.5172e+07	5.68583e+06	2.25328e+07	215230	164137	726009	931312	3.02852e+06	2.7587e+08	5.26996e+07	5.71213e+07	1.40623e+08	2.3654e+08
		2	3.6371e+06	1.02435e+06	2.61584e+06	1.06256e+06	1.57807e+06	938158	1.29491e+06	1.63693e+06	1.03224e+06	945055	8.59221e+06	7.86924e+06	1.74847e+07	1.5026e+07	652236	4.49783e+06	2.52178e+06	1.20902e+07	1.93728e+06	3.14149e+06	1.46661e+06	911071	447712	175321	525993	73333.1	106544	101963	42962.5	17072.1	1.54671e+08	9.84841e+06	2.9764e+07	3.07322e+06	1.49514e+07
	3ΔS2-CM1	1	12.5893	12.5893	12.5893	12.5893	12.5893	12.5893	12.5893	12.5893	12.5893	12.5893	12.5893	12.5893	12.5893	12.5893	12.5893	12.5893	12.5893	12.5893	12.5893	12.5893	12.5893	12.5893	12.5893	12.5893	12.5893	12.5893	12.5893	12.5893	12.5893	12.5893	12.5893	12.5893	12.5893	12.5893	12.5893
		2	12.5893	12.5893	12.5893	12.5893	12.5893	12.5893	12.5893	12.5893	12.5893	12.5893	12.5893	12.5893	12.5893	12.5893	12.5893	12.5893	12.5893	12.5893	12.5893	12.5893	12.5893	12.5893	12.5893	12.5893	12.5893	12.5893	12.5893	12.5893	12.5893	12.5893	12.5893	12.5893	12.5893	12.5893	12.5893

## Sheet: Fig. 4
4a	Day	WT					3ΔS2-CM1
Disease scores	0	0	0	0	0	0	0	0	0	0	0
	1	1	1	2	1	2	0	0	0	0	0
	2		3	4	3	4	0	0	0	0	0
	3			4	4		0	0	0	0	0
	4				4		0	0	0	0	0
	5				4		0	0	0	0	0
	6						0	0	0	0	0
	7						0	0	0	0	0
	8						0	0	0	0	0
	9						0	0	0	0	0
	10						0	0	0	0	0
	11						0	0	0	0	0
	12						0	0	0	0	0
	13						0	0	0	0	0
	14						0	0	0	0	0
4b	Day	WT					3ΔS2-CM1
℃	0	38.7	38.9	39	38.9	39.3	39.3	39.4	39.4	38.3	39
	1	39.2	39.2	38.5	39	39.5	39.5	39.5	39.1	38.5	39
	2		39	39.3	38.8	39.1	39.4	39.3	39.3	38.4	39.2
	3			39.7	38.8		39.3	39.7	39.7	38.5	39.1
	4				38.8		39.8	39.3	39.5	38.9	39
	5				39.1		39.5	39.4	39.3	38.7	38.6
	6						39.4	39.3	39.3	38.6	39.1
	7						38.9	39.5	39.2	39.2	39.4
	8						39.5	39.4	39.1	39.1	39.2
	9						39.2	39.5	39.5	39.5	39.8
	10						39.6	39.1	39	39.3	39.5
	11						39.4	39.1	39.2	39	39.2
	12						39.4	39.1	39.5	39	39.5
	13						39.1	39.1	39.2	38.9	39.7
	14						39.4	39.4	39.5	38.9	39.3
4c	Day	WT	GETV-3ΔS2-CM1
% (the survival rate)	1	100	100
	2	80	100
	3	40	100
	4	20	100
	5	20	100
	6	0	100
	7	0	100
	8	0	100
	9	0	100
	10	0	100
	11	0	100
	12	0	100
	13	0	100
	14	0	100
4e. raw data used for statistical analysis													4e. raw data converted for construction of figure
4e	Day	WT					3ΔS2-CM1						4e	Day	WT					3ΔS2-CM1
log10 copies/mL	1	8.50306	7.13409	7.63323	8.31185	7.38838	5.03748	4.37343	5.3134	5.13733	4.7834			1	3.18464e+08	1.36172e+07	4.2976e+07	2.05043e+08	2.44558e+07	109014	23628.2	205779	137192	60729.5
	2		7.01768	6.82876	6.85709	5.79594	3.43834	4.0434	3.10043	3.34383	3			2		1.04156e+07	6.74148e+06	7.19605e+06	625092	2743.72	11051	1260.17	2207.14	1000
	3			3.84345	3.49834		3.00453	3.04344	3.1008	3	3			3			6973.54	3150.24		1010.49	1105.21	1261.25	1000	1000
	4				3.12345		3	3	3	3	3			4				1328.77		1000	1000	1000	1000	1000
	5				3		3	3	3	3	3			5				1000		1000	1000	1000	1000	1000
4f. raw data used for statistical analysis																								4f. raw data converted for construction of figure
4f		Heart			Liver			Spleen			Lung			Kidney			Brain			Hind leg muscle				4f		Heart			Liver			Spleen			Lung			Kidney			Brain			Hind leg muscle
log10 copies/g	WT	6.77942	7.22793	6.88439	7.7337	7.52058	7.48877	8.20449	8.08997	8.53849	8.01363	7.68917	7.76233	6.5981	6.12096	7.14523	5.33844	5.7456	5.92374	7.02753	7.7687	7.55557			WT	6.01748e+06	1.69017e+07	7.66279e+06	5.41633e+07	3.31574e+07	3.08156e+07	1.60136e+08	1.23019e+08	3.45533e+08	1.03188e+08	4.88845e+07	5.78539e+07	3.96369e+06	1.32116e+06	1.3971e+07	217991	556675	838950	1.06544e+07	5.87077e+07	3.59394e+07
	3ΔS2-CM1	3	3	3	3	3	3	3	3	3	3	3	3	3	3	3	3	3	3	3	3	3			3ΔS2-CM1	1000	1000	1000	1000	1000	1000	1000	1000	1000	1000	1000	1000	1000	1000	1000	1000	1000	1000	1000	1000	1000
4g. raw data used for statistical analysis																	4g. raw data converted for construction of figure
4g	Day	Heart		Liver		Spleen		Lung		Kidney		Brain		Hind leg muscle			4g	Day	Heart		Liver		Spleen		Lung		Kidney		Brain		Hind leg muscle
log10 copies/g	1	4.92707	4.53662	5.52535	4.57756	6.58335	5.16009	5.64815	4.83891	5.1349	4.26582	4.7287	4.24378	5.17898	4.68147			1	84542.1	34405	335234	37805.5	3.83133e+06	144573	444787	69009.2	136425	18442.6	53542.4	17530	151001	48024.8
	2	3	3	3	3	4.64683	4.42326	4.22804	3	3.16771	3	3	3	3.5807	3.29101			2	1000	1000	1000	1000	44343.4	26501	16905.8	1000	1471.32	1000	1000	1000	3808.06	1954.4
4h	3ΔS2-CM1	Mock
OD450	1.0318	0.0571
	0.8135	0.0594
	0.8892	0.0563
	0.9214
	1.0784

## Sheet: Fig. 5
5b	Day	Mock		3ΔS2-CM1
℃	0	38.7	38.3	38.2	38.5	38.3
	1	38.4	38.2	38.4	38.5	38.5
	2	38.2	38.6	38.3	38.5	38.4
	3	38.3	38.5	38.5	38.3	38.5
	4	38.5	38.5	38.5	38.4	38.6
	5	38.4	38.4	38	38.4	38.4
	6	38.3	38.5	38.2	38.4	38.6
	7	38.5	38.5	38.6	38.3	38.4
5c. raw data used for statistical analysis								5c. raw data converted for construction of figure
5c	Day	Mock		3ΔS2-CM1				5c	Day	Mock		3ΔS2-CM1
log10 copies/mL	1	3	3	3.27202	3.13977	3.00752			1	1000	1000	1870.77	1379.65	1017.46
	2	3	3	4.10016	3.36019	3.70656			2	1000	1000	12593.8	2291.85	5088.1
	3	3	3	3	3.11773	3.71915			3	1000	1000	1000	1311.38	5237.83
	4	3	3	3.78528	3.61839	3.24368			4	1000	1000	6099.24	4153.26	1752.59
	5	3	3	3.03642	3.187	3.47669			5	1000	1000	1087.47	1538.16	2997.04
5d. raw data used for statistical analysis								5d. raw data converted for construction of figure
5d	Day	Mock		3ΔS2-CM1				5d	Day	Mock		3ΔS2-CM1
log10 copies/mL	1	3	3	3	3	3			1	1000	1000	1000	1000	1000
	2	3	3	3	3	3			2	1000	1000	1000	1000	1000
	3	3	3	3	3	3			3	1000	1000	1000	1000	1000
	4	3	3	3	3	3			4	1000	1000	1000	1000	1000
	5	3	3	3	3	3			5	1000	1000	1000	1000	1000
5e. raw data used for statistical analysis								5e. raw data converted for construction of figure
5e	Day	Mock		3ΔS2-CM1				5e	Day	Mock		3ΔS2-CM1
log10 copies/mL	1	3	3	3	3	3			1	1000	1000	1000	1000	1000
	2	3	3	3	3	3			2	1000	1000	1000	1000	1000
	3	3	3	3	3	3			3	1000	1000	1000	1000	1000
	4	3	3	3	3	3			4	1000	1000	1000	1000	1000
	5	3	3	3	3	3			5	1000	1000	1000	1000	1000
5f	Mock	3ΔS2-CM1
OD450	0.0544	0.0786
	0.0653	0.0506
	0.0549	0.0521
	0.0557	0.0647
	0.0541	0.0573
	0.0668	0.0528
5g	Day	Mock		3ΔS2-CM1
OD450	7	0.1266	0.1281	1.6593	0.1313	1.8236
	14	0.1184	0.1074	1.8282	1.5189	1.8669
	21	0.1056	0.0983	1.7605	1.5425	2.1481
	28	0.1073	0.0997	1.6805	1.5603	2.0717
	35	0.1313	0.1137	1.1733	1.479	1.7252
5h	Day	Mock		3ΔS2-CM1
PRNT50 titer	14	10	10	320	160	160
	28	10	10	1280	640	320
5i	Day	Mock		3ΔS2-CM1
OD450	1	0.2345	0.2832	2.2623	1.8436	1.7917
	2	0.1572	0.1147	1.9569	1.7119	1.6664
	3	0.1028	0.1385	1.9569	1.7119	1.6664
	4	0.1356	0.1283	2.0421	1.6724	1.3989
	5	0.1047	0.1368	1.926	1.7238	1.5208
	6	0.0818	0.11	1.9097	1.5413	1.5203
	7	0.0783	0.1176	1.5445	1.4633	1.01
	8	0.074	0.0969	1.4922	1.4305	1.248
	9	0.0745	0.0934	1.0603	1.1833	1.1055
	10	0.1109	0.102	0.8118	0.8738	1.0778

## Sheet: Fig. 6
6b	Mock	3ΔS2-CM1
OD450	0.2281	1.5766
	0.0592	1.7127
	0.1698	1.4572
	0.1552	1.56
	0.1701	1.9936
	0.0612	1.4997
6c	Day	MOCK-WT						3ΔS2-CM1-WT
Disease scores	0	0	0	0	0	0	0	0	0	0	0	0	0
	1	2	2	2	4	2	3	0	0	0	0	0	0
	2	3	4	4		3	3	0	0	0	0	0	0
	3	0	4	4			4	0	0	0	0	0	0
	4	0	3	4			4	0	0	0	0	0	0
	5	0	1	3				0	0	0	0	0	0
	6	0	1	1				0	0	0	0	0	0
	7	0	0	0				0	0	0	0	0	0
	8	0	0	0				0	0	0	0	0	0
	9	0	0	0				0	0	0	0	0	0
	10	0	0	0				0	0	0	0	0	0
	11	0	0	0				0	0	0	0	0	0
	12	0	0	0				0	0	0	0	0	0
	13	0	0	0				0	0	0	0	0	0
	14	0	0	0				0	0	0	0	0	0
6d	Day	Mock-WT	3ΔS2-CM1-WT
% (the survival rate)	1	100	100
	2	93.333	100
	3	66.667	100
	4	66.667	100
	5	50	100
	6	50	100
	7	50	100
	8	50	100
	9	50	100
	10	50	100
	11	50	100
	12	50	100
	13	50	100
	14	50	100
6e	Day	MOCK-WT						3ΔS2-CM1-WT
℃	0	39	39.4	39	38.1	38.9	39.1	38.8	38.7	38.7	39	38.4	38.4
	1	39.1	39.6	40	39.3	38.6	38.3	38.7	38.9	39	38.9	39.3	39.3
	2	38.6	39.1	39.1		37.8	38.2	39.2	39.2	38.5	39	39.5	39.5
	3	39.1	39.7	39.3			37.6	39.2	39	39.3	38.8	39.1	39.4
	4	39.7	39.6	39.1			37	39	39.1	39.7	38.8	39.2	39.3
	5	38.9	39.2	39.7				39.7	39.9	39.2	38.8	39.8	39.8
	6	39.4	39.2	39.4				39.6	39.1	39.5	39.1	39.7	39.5
	7	39.3	39.9	39.6				39.1	39.4	39.2	39	39.3	39.4
	8	39.1	39.3	39.6				39.2	39.4	39.5	39.4	39	38.9
	9	39	39.4	39.1				39.2	39.4	39.1	38.9	39.1	39.5
	10	39.1	39.6	39.3				39.1	39.1	39.3	38.9	39.2	39.2
	11	39.2	39.2	39				39.5	39.4	39.5	39.2	39.4	39.6
	12	39.7	39.5	39.3				39.2	39.6	39.6	39.6	39.7	39.5
	13	39.4	39.7	39.6				39.1	39.4	39.3	39.1	39.7	39.4
	14	39.2	39.4	39.4				39.2	39.1	39.4	39.4	39.6	39.4
6f		MOCK-WT						3ΔS2-CM1-WT
kg	Days 1-7	-0.01429	-0.04	-0.02	0.035714	0.121429	0.042857	0.171429	0.264286	0.214286	0.235714	0.192857	0.157143
	Days 8-14	0.128571	0.157143	0.178571				0.235714	0.3	0.235714	0.192857	0.214286	0.22
6g. raw data used for statistical analysis															6g. raw data converted for construction of figure
6g	Day	MOCK-WT						3ΔS2-CM1-WT							6g	Day	MOCK-WT						3ΔS2-CM1-WT
log10 copies/mL	1	8.31185	7.83323	7.53409	8.22053	8.80306	7.68838	3.39655	4.04835	3.07537	3.64845	3.60752	3.46582			1	2.05043e+08	6.81124e+07	3.4205e+07	1.66161e+08	6.3542e+08	4.87956e+07	2492.01	11177.7	1189.52	4450.96	4050.6	2922.96
	2	6.85709	6.82876	7.01768		8.17015	7.98122	3	3	3	3	3	3			2	7.19605e+06	6.74148e+06	1.04156e+07		1.47962e+08	9.57679e+07	1000	1000	1000	1000	1000	1000
	3	5.10006	4.38528	3.97908			5.22601	3	3	3	3	3	3			3	125909	24281.5	9529.69			168271	1000	1000	1000	1000	1000	1000
	4	3.81849	3.97593	4.58995			4.03891	3	3	3	3	3	3			4	6584	9460.85	38899.9			10937.2	1000	1000	1000	1000	1000	1000
	5	3	3	3				3	3	3	3	3	3			5	1000	1000	1000				1000	1000	1000	1000	1000	1000
6h. raw data used for statistical analysis															6h. raw data converted for construction of figure
6h	Day	MOCK-WT						3ΔS2-CM1-WT							6h	Day	MOCK-WT						3ΔS2-CM1-WT
log10 copies/mL	1	6.52017	6.27456	6.27771	6.12657	6.41311	5.93134	3.14302	3.62956	2.9226	3.12728	3	3			1	3.31262e+06	1.88176e+06	1.89545e+06	1.33835e+06	2.58888e+06	853774	1390.01	4261.49	836.762	1340.53	1000	1000
	2	6.06197	6.09346	6.53429		6.37847	6.30128	3	3	3	3	3	3			2	1.15337e+06	1.2401e+06	3.42209e+06		2.39042e+06	2.00114e+06	1000	1000	1000	1000	1000	1000
	3	6.04155	5.7865	5.96913			5.61016	3	3	3	3	3	3			3	1.1004e+06	611643	931384			407534	1000	1000	1000	1000	1000	1000
	4	4.03891	4.35694	3.89721			4.08614	3	3	3	3	3	3			4	10937.2	22747.7	7892.42			12193.8	1000	1000	1000	1000	1000	1000
	5	3	3	3				3	3	3	3	3	3			5	1000	1000	1000				1000	1000	1000	1000	1000	1000
6i. raw data used for statistical analysis															6i. raw data converted for construction of figure
6i	Day	MOCK-WT						3ΔS2-CM1-WT							6i	Day	MOCK-WT						3ΔS2-CM1-WT
log10 copies/mL	1	5.41961	5.48888	3.52088	5.23068	3.69091	3.90503	3	3	3	3	3	3			1	262791	308237	3318	170091	4908.09	8035.85	1000	1000	1000	1000	1000	1000
	2	4.47812	4.16638	5.4385		4.34679	4.73317	3	3	3	3	3	3			2	30068.8	14668.4	274476		22222.1	54096.6	1000	1000	1000	1000	1000	1000
	3	4.09396	3.64683	4.96933			5.20234	3	3	3	3	3	3			3	12415.4	4434.34	93181.8			159347	1000	1000	1000	1000	1000	1000
	4	3.12434	3.34227	3.43538			3.27435	3	3	3	3	3	3			4	1331.48	2199.25	2725.07			1880.83	1000	1000	1000	1000	1000	1000
	5	3	3	3				3	3	3	3	3	3			5	1000	1000	1000				1000	1000	1000	1000	1000	1000
6j	Day	MOCK-WT			3ΔS2-CM1-WT
OD450	7	0.6506	0.6846	0.7503	1.4546	1.2904	1.3308	1.4183	1.4917	1.4037
	14	0.928	1.0065	1.0179	1.235	1.1423	1.2149	1.1946	1.178	1.234
	21	1.2557	1.4416	1.1968	0.9443	0.928	1.0065	0.952	1.0179	0.8922
6k	Day	3ΔS2-CM1-WT
OD450	7	1.35546	1.23754	1.31045	1.33404	1.43138	1.50047
	14	1.15438	1.24538	1.23737	1.09625	1.178	1.234
	21	0.9443	0.879334	1.0065	0.952	0.913074	0.8643
	28	0.5616	0.6231	0.6587	0.5712	0.4135	0.56217
6n. raw data used for statistical analysis																6n. raw data converted for construction of figure
6n		heart	liver	spleen	lung	kidney	brain	tonsil	submaxillary nodes	trachea	small intestine	stomach	hind leg muscle	inguinal lymph nodes		6n		heart	liver	spleen	lung	kidney	brain	tonsil	submaxillary nodes	trachea	small intestine	stomach	hind leg muscle	inguinal lymph nodes
log10 copies/g	Mock-WT	6.8939	6.52173	4.14555	8.43031	7.55872	4.77856	8.61162	6.80801	6.46129	5.97778	7.28834	6.65215	8.43031			Mock-WT	7.83249e+06	3.32451e+06	13981.2	2.69343e+08	3.62011e+07	60056.2	4.08904e+08	6.42708e+06	2.8926e+06	950128	1.94241e+07	4.48897e+06	2.69343e+08
		6.5758	5.92371	6.79211	5.86963	6.00641	5.7901	6.92889	6.9448	6.00323	6.3086	5.94279	5.35431	5.34873				3.76534e+06	838892	6.19597e+06	740677	1.01487e+06	616744	8.48967e+06	8.80635e+06	1.00747e+06	2.03518e+06	876581	226106	223220
		4.82627	4.01831	5.51654	5.38612	4.44456	4.83582	5.93643	5.27161	5.06803	4.59088	5.07121	5.14437	4.97896				67030.6	10430.6	328505	243289	27832.8	68519.8	863833	186899	116957	38983.5	117817	139434	95270.6
	3ΔS2-CM1-WT	3	3	3	3	3	3	3	3	3	3	3	3	3			3ΔS2-CM1-WT	1000	1000	1000	1000	1000	1000	1000	1000	1000	1000	1000	1000	1000
		3	3	3	3	3	3	3	3	3	3	3	3	3				1000	1000	1000	1000	1000	1000	1000	1000	1000	1000	1000	1000	1000
		3	3	3	3	3	3	3	3	3	3	3	3	3				1000	1000	1000	1000	1000	1000	1000	1000	1000	1000	1000	1000	1000

## Sheet: Fig. 7
7a		GETV					Corresponding virus
PRNT50 titer	RRV	640	1280	640	640	640	320	160	320	160	640
	SFV	640	1280	640	640	320	160	80	160	320	160
	CHIKV	640	640	640	1280	1280	20	40	20	40	20
	ONNV	1280	1280	640	640	320	40	40	80	20	20
	BFV	640	1280	1280	640	640	10	10	10	10	10
7b	Day	Mock-SFV	3ΔS2-CM1-SFV
% (the survival rate)	1	100	100
	2	100	100
	3	80	100
	4	0	100
	5	0	100
	6	0	100
	7	0	100
	8	0	100
	9	0	100
	10	0	100
	11	0	100
	12	0	100
	13	0	100
	14	0	100
7c	Day	Mock-SFV					3ΔS2-CM1-SFV
% of starting	0	100	100	100	100	100	100	100	100	100	100
	1	96.9261	97.7864	96.2948	101.363	108.985	98.9904	101.563	98.0486	99.4557	99.4076
	2	89.968	96.4442	88.6571	94.4881	90.3755	98.2138	103.155	97.6466	100.045	99.327
	3		96.7126	78.341	84.4845	88.0174	96.5907	99.6741	96.3102	95.223	96.4294
	4						99.2777	98.9631	96.3102	95.223	96.4294
	5						100.559	97.5706	102.901	97.4368	95.6799
	6						100.489	100.293	103.69	98.1193	96.8647
	7						100.454	102.018	105.633	98.4889	99.7824
	8						101.709	101.367	105.629	99.4801	100.198
	9						106.294	103.844	104.916	102.718	99.8025
	10						108.085	105.988	107.742	104.862	97.3966
	11						105.592	105.825	107.198	103.116	100.838
	12						105.941	106.04	106.871	105.212	102.132
	13						107.754	107.166	106.055	106.918	102.813
	14						109.638	108.855	109.989	105.659	105.751
7d	Day	Mock-SFV					3ΔS2-CM1-SFV
log10 TCID50/mL	1	5.5	4.8	5.8	5.5	6.2	1	1	1	1	1
	2	4.5	4.3	5	5.2	4.5	1	1	1	1	1
	3	3	3.8	4	3.8	3.2	1	1	1	1	1
7e	Day	Mock-RRV					3ΔS2-CM1-RRV
% of starting	0	100	100	100	100	100	100	100	100	100	100
	1	96.8758	102.264	98.5772	99.4742	98.1718	100.536	101.907	100.574	100.471	100.345
	2	97.6675	97.7528	98.0379	98.0834	95.0319	98.9576	99.1252	98.5135	98.4568	101.324
	3	98.5358	97.8071	98.0149	98.1177	93.1329	99.0125	100.448	95.6919	98.8511	101.834
	4	95.9947	94.1982	94.0639	94.6695	88.7228	97.873	101.961	95.0223	99.4107	100.624
	5	91.8788	89.8166	90.9046	89.5447	85.7411	98.6664	100.315	100.498	100.818	103.947
	6	99.0168	96.1906	95.4332	96.3269	91.1881	103.017	102.276	98.8203	100.742	105.796
	7	99.6723	97.5105	96.2402	96.0831	92.529	101.173	100.991	99.5975	101.891	104.743
	8	97.9271	94.9292	93.8306	95.2829	92.4707	98.4216	101.43	100.311	105.566	106.588
	9	94.9562	93.225	90.1932	94.0903	91.7045	102.034	100.033	102.076	103.235	106.75
	10	101.166	96.8673	93.5705	96.868	93.1204	104.026	101.745	100.59	103.701	105.356
	11	102.039	99.7494	95.1769	100.072	95.7773	101.334	102.347	99.9163	98.3381	101.247
	12	103.154	101.011	95.6244	101.863	98.0386	101.595	103.341	99.729	102.946	102.337
	13	104.039	101.558	96.3167	103.54	100.496	105.942	106.981	107.891	110.972	110.033
	14	107.053	103.809	96.4314	102.298	101.216	106.389	106.094	107.217	111.201	110.011
7f	Day	Mock-RRV					3ΔS2-CM1-RRV
log10 TCID50/mL	1	6.4	5.8	6.4	6	6.6	1	1	1	1	1
	2	6	5.5	6.6	6.8	6.8	1	1	1	1	1
	3	3.4	3	3.6	3	3	1	1	1	1	1
7g		Mock-SFV			3ΔS2-CM1-SFV
log10 TCID50/mg	Brain	5.6	6.5	6.2	1	1	1
	Spleen	4.8	5.5	5.3	1	1	1
7h		Mock-RRV			3ΔS2-CM1-RRV
log10 TCID50/mg	Ankles	6.8	6	6.2	1	1	1
	Spleen	6.5	5.8	6.2	1	1	1
7i	Day	Mock-ONNV					3ΔS2-CM1-ONNV
log10 TCID50/mL	1	5.5	4.4	4.5	4.3	5.2	1	3.2	2.8	1	3
7j	Day	Mock-BFV					3ΔS2-CM1-BFV
log10 TCID50/mL	1	5.5	5.6	5.4	6.4	6.4	4	4.5	4.2	2.5	2
7k	Day	Mock-RRV	3ΔS2-CM1-RRV
% (the survival rate)	1	100	100
	2	100	100
	3	100	100
	4	100	100
	5	100	100
	6	100	100
	7	100	100
	8	100	100
	9	100	100
	10	100	100
	11	100	100
	12	100	100
	13	100	100
	14	100	100
	15	80	100
	16	80	100
	17	80	100
7l	Day	Mock-RRV					GETV-3ΔS2-CM1-RRV
Disease scores	0	0	0	0	0	0	0	0	0	0	0
	1	0	0	0	0	0	0	0	0	0	0
	2	0	0	1	0	0	0	0	0	0	0
	3	1	1	1	1	1	0	0	0	0	0
	4	1	1	1	1	1	0	0	0	0	0
	5	3	2	2	2	3	0	0	0	0	0
	6	3	3	3	3	3	0	0	0	0	0
	7	3	3	4	4	2	0	0	0	0	0
	8	4	5	6	3	3	0	0	0	0	0
	9	3	5	6	3	3	0	0	0	0	0
	10	4	6	6	3	3	0	0	0	0	0
	11	3	6	6	3	3	0	0	0	0	0
	12	2	6	5	3	3	0	0	0	0	0
	13	1	6	5	2	1	0	0	0	0	0
	14	1	6	5	1	1	0	0	0	0	0
	15	1		4	1	1	0	0	0	0	0
	16	0		1	0	0	0	0	0	0	0
	17	0		0	0	0	0	0	0	0	0
7m	Day	Mock-RRV					GETV-3ΔS2-CM1-RRV
% of starting	0	100	100	100	100	100	100	100	100	100	100
	1	105.249	105.803	105.868	108.028	99.9366	115.168	109.844	118.633	115.042	118.392
	2	105.32	102.483	108.294	109.201	109.845	119.743	121.53	123.118	116.229	122.925
	3	108.156	102.861	108.407	115.354	112.928	128.251	133.469	132.844	124.083	139.131
	4	109.968	99.919	104.66	111.984	111.951	124.2	132.977	131.056	128.07	133.092
	5	103.542	98.691	105.936	106.797	104.796	130.663	150.204	141.903	136.605	143.143
	6	105.873	99.6896	111.499	104.669	109.794	147.024	167.093	156.507	151.327	162.824
	7	105.32	101.309	109.355	103.105	112.459	164.984	186.837	173.943	174.036	179.595
	8	105.355	95.1957	99.9097	104.497	109.579	176.678	208.367	188.593	195.546	204.779
	9	105.637	89.7976	96.3439	99.563	111.076	195.503	228.589	203.969	214.375	223.114
	10	101.071	85.641	93.0038	98.7349	105.57	212.572	254.845	218.558	239.525	248.704
	11	99.3174	85.1417	87.5762	95.8942	104.923	226.023	280.073	230.283	253.914	268.385
	12	105.496	81.552	86.9781	96.1587	104.161	245.215	307.481	250.75	295.586	298.059
	13	109.203	76.6667	84.8341	96.1012	107.587	259.334	340.205	269.353	323.096	324.837
	14	115.017	72.6856	83.2318	97.9068	122.494	271.08	345.535	276.17	338.258	332.904
	15	127.351		84.9583	109.914	130.03	272.273	367.107	287.381	344.739	342.317
	16	138.484		88.4902	125.658	144.354	274.777	381.915	291.153	354.461	361.188
	17	160.398		98.5105	139.552	158.006	294.848	257.896	312.528	373.036	382.361
7n	Day	Mock-RRV					GETV-3ΔS2-CM1-RRV
log10 TCID50/mL	1	7.6	7.4	7.5	7.5	7.4	1	1	1	1	1
	2	7.6	7	7.4	7.6	7.2	1	1	1	1	1
	3	5.6	4.5	5	5.6	4.8	1	1	1	1	1

## Sheet: Fig. 8
8b	Hour	3ΔS2/nsR/SFV/ORF2			3ΔS2-CM1/nsR/GE/SFV
log10 TCID50/mL	12	3.5	4.4	4	2.8	3	3.3
	24	5.8	6.5	6.5	4.6	5	4.8
	36	7.8	7.5	7.6	7	6.6	6.6
	48	7.4	7.6	7.5	6.6	6.3	6.5
8c	Day	Mock	3ΔS2/nsR/SFV/ORF2	3ΔS2-CM1/nsR/GE/SFV	SFV6
% (the survival rate)	1	100	100	100	100
	2	100	100	100	100
	3	100	100	100	0
	4	100	100	100	0
	5	100	100	100	0
	6	100	100	100	0
	7	100	100	100	0
	8	100	100	100	0
	9	100	100	100	0
	10	100	100	100	0
	11	100	100	100	0
	12	100	100	100	0
	13	100	100	100	0
	14	100	100	100	0
8d	Day	Mock					3ΔS2/nsR/SFV/ORF2					3ΔS2-CM1/nsR/GE/SFV					SFV6
% of starting	0	100	100	100	100	100	100	100	100	100	100	100	100	100	100	100	100	100	100	100	100
	1	108.389	109.032	104.598	109.705	105.217	106.73	104.588	102.068	108.151	105.526	105.345	111.174	108.144	104.715	106.588	97.8437	103.338	106.183	103.82	98.1149
	2	114.165	116.877	118.387	117.043	114.509	110.952	107.034	104.97	111.767	111.772	116.431	122.088	115.195	113.141	115.009	91.2082	93.1286	98.1566	93.5867	90.8209
	3	124.955	125.972	131.294	129.916	124.602	117.361	115.418	110.908	120.016	116.619	123.38	126.014	121.136	118.154	121.757
	4	127.528	128.852	134.284	132.691	125.621	125.161	117.874	117.517	124.944	121.531	127.55	128.968	121.494	124.903	124.939
	5	140.184	136.214	139.645	142.195	132.479	132.213	131.186	129.479	136.309	131.879	135.054	132.719	127.752	133.269	130.318
	6	152.209	145.964	148.786	155.831	137.121	139.9	129.612	140.184	142.835	142.112	146.899	139.285	137.587	142.446	143.228
	7	161.017	154.231	160.272	168.327	143.87	152.396	154.151	151.1	159.37	149.685	155.207	145.859	146.706	151.289	150.629
	8	168.452	161.858	166.847	176.636	148.773	155.934	159.98	155.134	164.2	156.914	165.131	152.602	152.438	157.576	158.182
	9	170.936	165.542	170.738	182.047	155.255	157.342	170.118	159.722	165.717	161.514	164.623	156.582	154.942	162.962	160.955
	10	180.916	172.998	181.676	191.744	157.149	173.263	185.599	172.464	179.189	174.441	175.142	161.304	167.815	172.445	168.55
	11	177.672	171.866	174.899	187.435	154.714	175.265	190.321	177.31	192.268	175.62	173.354	157.194	161.256	168.102	166.611
	12	184.964	175.878	180.108	195.907	158.598	181.184	199.964	186.322	196.599	188.899	173.38	161.006	168.481	171.715	173.046
	13	186.877	175.402	177.487	198.181	158.913	178.16	203.751	180.08	196.866	190.217	175.953	158.648	163.037	169.666	169.536
	14	179.037	175.379	169.427	197.726	161.942	190.552	219.762	189.295	207.714	199.026	173.505	161.021	164.069	167.722	171.35
8e	Day	Mock					3ΔS2/nsR/SFV/ORF2					3ΔS2-CM1/nsR/GE/SFV					SFV6
log10 TCID50/mL	1	1	1	1	1	1	4.5	5.6	4.5	4.8	5.2	3.5	1	1	1	1	5.5	6.5	6.3	5.5	6
	2	1	1	1	1	1	1	1	1	1	3	2.4	1	1	1	1	5.2	5.6	4.6	4.5	4.5
	3	1	1	1	1	1	1	1	1	1	1	1	1	1	1	1
8f	Day	Mock					3ΔS2/nsR/SFV/ORF2					3ΔS2-CM1/nsR/GE/SFV
PRNT50 titer	14	10	10	10	10	10	1280	640	640	640	1280	320	640	640	320	640
8g	Day	Mock-SFV	3ΔS2/nsR/SFV/ORF2-SFV	3ΔS2-CM1/nsR/GE/SFV-SFV
% (the survival rate)	1	100	100	100
	2	100	100	100
	3	80	100	100
	4	0	100	100
	5	0	100	100
	6	0	100	100
	7	0	100	100
	8	0	100	100
	9	0	100	100
	10	0	100	100
	11	0	100	100
	12	0	100	100
	13	0	100	100
	14	0	100	100
8h	Day	Mock-SFV6					3ΔS2/nsR/SFV/ORF2-SFV6					3ΔS2-CM1/nsR/GE/SFV-SFV6
log10 TCID50/mL	1	5.4	6.5	6.2	5.8	5.5	1	1	1	1	1	1	1	1	1	1
	2	4.4	4.8	4.4	4.5	4.6	1	1	1	1	1	1	1	1	1	1
	3	3.8	3.6	4	3.2	3.4	1	1	1	1	1	1	1	1	1	1

## Sheet: Fig. S3
S3a	Hour	WT			3ΔS2-CM1
log10 TCID50/mL	3	4.5	4.2	4.4	2.6	2.6	2
	6	5.6	6	5.5	3.4	3.6	3.4
	12	7.8	7.6	7.8	4.6	4.5	4.8
	24	8.8	8.5	8.8	5.5	5.8	6
	36	9.5	9.8	9.6	6.8	7.5	6.6
	48	9.4	9.5	9.6	7.5	7.6	8
S3b. raw data used for statistical analysis									S3b. raw data converted for construction of figure
S3b	Hour	WT			3ΔS2-CM1				S3b	Hour	WT			3ΔS2-CM1
log10 copies/μg RNA	3	5.53012	5.34563	5.22793	4.89711	4.7985	4.90984			3	338940	221629	169017	78906.2	62878.3	81252.2
	6	6.94565	7.03472	6.69118	5.95637	5.8355	5.8673			6	8.82375e+06	1.08323e+07	4.91106e+06	904424	684693	736724
	9	7.81724	7.64546	7.39735	6.55121	6.07725	6.45897			9	6.56503e+07	4.42043e+07	2.49661e+07	3.55806e+06	1.19467e+06	2.87717e+06
	12	8.20532	8.0908	8.13215	6.58302	6.69436	6.71344			12	1.60441e+08	1.23254e+08	1.35567e+08	3.82845e+06	4.94716e+06	5.16942e+06
S3c. raw data used for statistical analysis									S3c. raw data converted for construction of figure
S3c	Hour	WT			3ΔS2-CM1				S3c	Hour	WT			3ΔS2-CM1
log10 copies/mL	3	4.70483	3.91448	4.3805	4.7804	3.64053	3.9869			3	50679.2	8212.55	24016.1	60311.8	4370.51	9702.89
	6	5.31255	5.11418	5.08899	4.45607	3.93022	4.89376			6	205377	130070	122740	28580.8	8515.73	78299.5
	9	5.46999	5.89508	5.68411	5.0512	4.29863	4.34272			9	295115	785384	483182	112512	19889.9	22014.9
	12	5.77228	6.3674	6.03993	4.07192	5.08899	5.24013			12	591940	2.33025e+06	1.09629e+06	11801	122740	173831
S3d	Hour	WT			3ΔS2-CM1
	12	0.961483	0.903335	1.15135	0.077661	0.101766	0.156402
	24	1.09177	0.963707	0.950439	0.01702	0.017377	0.032203

## Sheet: Fig. S4
S4a	Day	Parental P0	BHK P5	Mice P5
% (the survival rate)	1	100	100	100
	2	100	100	100
	3	100	100	100
	4	100	100	100
	5	100	100	100
	6	100	100	100
	7	100	100	100
	8	100	100	100
	9	100	100	100
	10	100	100	100
	11	100	100	100
	12	100	100	100
S4b	Days	Parental P0										BHK P5										Mice P5
% of starting	0	100	100	100	100	100	100	100	100	100	100	100	100	100	100	100	100	100	100	100	100	100	100	100	100	100	100	100	100	100	100
	1	121.421	119.852	123.022	117.384	125.616	120.679	125.1	120.085	117.356	123.935	119.864	121.115	121.571	119.24	123.391	118.634	121.912	120.38	121.272	117.823	119.086	116.644	120.911	114.903	113.287	120.733	119.557	120.143	116.074	118.294
	2	142.646	133.788	133.505	130.037	139.628	140.882	141.182	134.764	133.188	139.013	132.881	126.206	126.715	130.012	131.763	125.956	134.425	129.706	136.128	120.699	138.077	134.665	137.842	139.487	130.759	139.398	141.281	139.476	142.414	142.258
	3	148.026	141.24	146.608	132.323	144.937	140.167	142.234	136.248	138.085	146.861	152.518	141.211	144.856	145.852	143.433	142.131	150.43	143.293	149.353	134.518	161.828	161.163	166.715	159.374	158.326	170.475	166.474	165.857	167.251	163.173
	4	161.056	159.954	159.866	148.272	163.601	160.548	157.916	150.556	159.195	164.966	169.779	167.685	175.996	166.417	161.8	163.006	171.214	164.594	175.352	150.141	179.548	184.021	192.374	183.958	182.226	195.111	199.422	191.19	185.929	188.804
	5	177.641	179.863	187.975	167.251	187.137	176.162	175.05	173.185	186.289	187.612	193.945	187.192	187.942	187.27	185.61	177.76	188.346	189.292	195.554	167.344	206.833	205.459	210.887	206.834	200.259	220.498	226.156	229.762	212.619	208.052
	6	204.985	213.311	214.645	194.95	215.38	205.483	212.675	198.887	211.153	219.451	216.016	209.378	207.356	209.505	204.971	200.765	209.667	205.642	235.453	187.253	226.767	224.146	237.938	236.877	226.057	248.801	237.572	234.333	244.417	233.349
	7	229.269	234.357	239.517	207.071	237.657	224.911	227.405	217.912	237.813	246.244	258.687	281.726	228.263	232.431	228.676	223.279	233.942	228.094	250.872	216.187	255.514	196.937	265.563	259.089	256.428	287.494	268.882	268.905	271.407	255.407
	8	254.344	259.841	266.804	227.645	266.721	248.272	251.403	243.031	268.009	283.408	280.532	251.34	257.246	277.189	259.027	254.7	256.767	255.383	274.676	239.143	283.977	258.766	288.345	279.924	274.245	303.009	299.615	288.048	284.577	274.416
	9	268.756	286.519	289.26	247.687	286.152	260.668	271.443	255.326	302.231	305.998	306.338	260.933	289.104	286.348	277.342	271.312	275.618	281.002	300.788	257.248	303.063	264.314	320.959	296.393	305.004	326.14	310.501	307.429	320.08	297.046
	10	286.673	319.17	310.38	286.231	296.059	284.088	297.295	280.074	332.154	335.538	352.405	283.44	318.086	310.081	314.024	290.656	294.468	293.322	329.657	272.476	324.976	282.29	333.957	302.468	311.95	344.194	330.058	325	331.247	311.863
	11	306.861	345.449	329.137	307.762	319.595	305.304	329.459	320.615	359.739	351.738	373.345	302.84	339.104	347.926	328.467	311.421	322.288	319.229	337.985	291.991	345.712	296.316	350.647	333.412	337.274	366.714	346.58	338.905	349.524	340.305
	12	324.877	380.66	358.582	322.594	343.35	330.632	345.19	345.045	384.385	365.919	381.211	322.347	359.569	372.005	351.91	322.24	332.546	334.773	363.759	306.712	355.891	311.851	367.77	352.207	346.851	379.502	359.008	351.476	375.714	351.548
S4c		Parental P0			BHK P5			Mice P5
log10 TCID50/mg	Spleen	5.3	4.6	5	5	4.5	5.6	4.6	4.6	5.3
	Lung	5.4	4.8	4.5	5	4.5	4.5	4.8	4.5	4.5
	Muscle	6.8	6.6	6.6	6.5	5.8	6.5	6.8	5.5	6.6

[truncated: 4 more sheets: Fig. S5, Fig. S6, Fig. S7, Fig. S9]
